# Supplementary material for: The CCR4–NOT deadenylase complex safeguards thymic positive selection by down-regulating aberrant pro-apoptotic gene expression
Source: Nat Commun. 2020 Dec 2;11:6169. doi: 10.1038/s41467-020-19975-4 (PMC7710727; doi:10.1038/s41467-020-19975-4)
Supplement: Supplementary file 3 — Source Data [file 41467_2020_19975_MOESM3_ESM.xlsx]

## Sheet: Fig. 1a
qPCR of CNOTs expresisn.
	CNOT1	Exp. 1	Exp. 2	Exp. 3	Ave	STDEV	t-test
	DN	1.06645	1.01725	1.02328	1.03566	0.0268357	1.9499e-05
	DP	2.06291	1.90664	1.97151	1.98035	0.0785112
	CD4	1.97607	1.62719	1.60931	1.73753	0.20678
	CD8	1.61843	1.21608	1.32288	1.3858	0.208425
	CNOT2	Exp. 1	Exp. 2	Exp. 3	Ave	STDEV
	DN	1.01118	1.0799	1.00784	1.03298	0.0406748	0.000380336
	DP	2.87693	2.51253	2.31573	2.5684	0.284738
	CD4	1.42481	1.31275	1.17183	1.30313	0.126768
	CD8	1.32684	1.27525	0.961604	1.1879	0.197666
	CNOT3	Exp. 1	Exp. 2	Exp. 3	Ave	STDEV
	DN	1.02526	1.04044	1.01311	1.02627	0.0136939	0.00318212
	DP	2.26845	1.71254	1.80371	1.92824	0.298141
	CD4	2.15683	1.57597	1.47516	1.73599	0.367926
	CD8	1.7681	1.26196	1.23858	1.42288	0.299198
	CNOT6	Exp. 1	Exp. 2	Exp. 3	Ave	STDEV
	DN	1.04295	1.04564	1.00401	1.03086	0.0232984	2.12093e-05
	DP	2.83456	2.55433	2.6273	2.67206	0.145378
	CD4	1.72754	1.5297	1.4274	1.56155	0.152585
	CD8	1.21104	1.09068	1.05158	1.11777	0.0831097
	CNOT6L	Exp. 1	Exp. 2	Exp. 3	Ave	STDEV
	DN	1.01709	0.985432	1.0103	1.00428	0.016668	0.0384129
	DP	1.37265	1.07959	1.17703	1.20975	0.149245
	CD4	2.33879	1.79195	1.88889	2.00654	0.291791
	CD8	1.46097	1.17497	1.19541	1.27711	0.159548
	CNOT7	Exp. 1	Exp. 2	Exp. 3	Ave	STDEV
	DN	1.01733	0.969867	1.03654	1.00791	0.0343204	0.000240908
	DP	1.78494	2.07825	2.01709	1.96009	0.15474
	CD4	1.65143	1.8414	1.60271	1.69852	0.126117
	CD8	1.27723	1.2597	1.12306	1.21999	0.0844063
	CNOT8	Exp. 1	Exp. 2	Exp. 3	Ave	STDEV
	DN	0.957953	1.04564	0.992888	0.998828	0.0441455	8.42484e-05
	DP	2.45731	2.79929	2.46443	2.57368	0.195419
	CD4	1.46963	1.21305	1.08359	1.25542	0.196479
	CD8	1.11582	1.05284	0.860973	1.00988	0.132745
	CNOT9	Exp. 1	Exp. 2	Exp. 3	Ave	STDEV
	DN	1.02543	0.901156	1.01164	0.979408	0.0681183	0.17507
	DP	1.14497	0.972727	1.02475	1.04748	0.0883452
	CD4	1.18213	0.932979	0.919465	1.01153	0.147903
	CD8	1.18439	1.08247	1.01265	1.09317	0.0863707
	CNOT10	Exp. 1	Exp. 2	Exp. 3	Ave	STDEV
	DN	1.03093	0.995426	0.964427	0.996927	0.0332756	0.113664
	DP	1.25484	1.05591	1.01082	1.10719	0.129843
	CD4	1.65962	1.16865	1.0016	1.27662	0.342042
	CD8	1.32915	0.955379	0.861815	1.04878	0.247272

## Sheet: Fig. 1b
Western blot for CNOTs expression.
	CNOT1				CNOT2				CNOT3				CNOT6
								75 kDa
				250 kDa				150 kDa
								50 kDa								75 kDa
								100 kDa
																50 kDa
	CNOT6L			CNOT7				CNOT8				CNOT9				CNOT10
75 kDa											37 kDa				100 kDa
							37 kDa				37 kDa
50 kDa															75 kDa

## Sheet: Fig. 1c
FACS plots and Cell numbers of CNOT3HE mice
Thymic cellularity		×107
		thymocyte	DN	DP	CD4	CD8
	WT1	16.2917	0.417204	12.2018	1.01586	0.231462
	WT2	12.2269	0.18943	8.81259	0.794781	0.215167
	WT3	14.5385	0.24767	10.378	0.937521	0.229548
	WT4	12.7519	0.0739704	8.98438	0.890022	0.230396
	WT5	13.0831	0.157154	9.39625	0.949515	0.227488
	KO1	8.63595	0.201296	6.39323	0.478738	0.0867006
	KO2	13.3899	0.128414	10.3425	0.676777	0.200141
	KO3	12.609	0.116298	9.83644	0.518451	0.192381
	KO4	11.7736	0.115146	8.52078	0.573809	0.167921
	KO5	10.4774	0.123041	7.75502	0.469634	0.14297
	T-test	0.0635203	0.215323	0.181757	0.000104347	0.0104121							on the manuscript
	Exp. 1				Exp. 2				Exp. 3				Exp. 4				Exp. 5
WT
KO

## Sheet: Fig. 1d
Western blot for CNOTs expression.
	CNOT1				CNOT2				CNOT3				CNOT6
			250 kDa					75 kDa
												150 kDa				75 kDa
												100 kDa
								50 kDa								50 kDa
	CNOT6L				CNOT7				CNOT8				CNOT9				CNOT10
75 kDa												37 kDa
				37 kDa																75 kDa
50 kDa

## Sheet: Fig. 1e
FACS plots and Cell numbers of CNOT3_CD4cre mice
		×107
		thymocyte	DN	DP	CD4	CD8
	WT1	12	0.220896	7.68534	0.749206	0.310175
	WT2	9	0.274122	5.56016	0.72063	0.293904
	WT3	15	0.509229	9.87633	1.18615	0.361269
	WT4	12	0.187925	7.85257	1.01633	0.28764
	WT5	12	0.233748	7.50168	0.85164	0.26274
	KO1	15	0.35742	10.9158	0.37191	0.156975
	KO2	16	0.459536	10.9894	0.343728	0.214368
	KO3	18	0.657495	12.2363	0.44156	0.160567
	KO4	14	0.141834	7.92551	0.302579	0.0626648
	KO5	11	0.280797	7.4516	0.352882	0.113157
			0.392031	0.0935909	0.000320522	0.000694314
			on the manuscript
	Exp. 1		Exp. 2		Exp. 3		Exp. 4		Exp. 5
WT
KO

## Sheet: Fig. 2a
qPCR of CNOTs expresisn.
	CNOT1	Exp. 1	Exp. 2	Exp. 3	Ave	STDEV	t-test	CNOT7	Exp. 1	Exp. 2	Exp. 3	Ave	STDEV
	DN	1.06745	1.06274	1.12903	1.08641	0.0369851	0.000549172	DN	1.01756	1.02389	0.98838	1.00994	0.0189407	0.0022014
	Population 2	2.14746	2.38796	1.95134	2.16225	0.218685		Population 2	1.74998	2.27583	1.83814	1.95465	0.281625
	Population 3	1.67324	2.34636	1.61967	1.87976	0.404979		Population 3	1.57068	2.0934	1.42252	1.69553	0.352437
	Population 4	2.34008	2.79823	2.23506	2.45779	0.299472		Population 4	1.8369	2.68186	2.17052	2.22976	0.425584
	Population 5	2.69733	2.6161	2.61018	2.6412	0.0486929		Population 5	2.3126	2.49506	2.45946	2.42237	0.0967174
	CNOT2							CNOT8
	DN	1.08101	1.01874	0.99655	1.0321	0.043789	0.00111029	DN	1.11659	1.05289	0.93898	1.03615	0.0899819	0.00241835
	Population 2	2.63847	3.0227	2.2334	2.63152	0.394698		Population 2	2.74101	3.0285	2.09563	2.62171	0.477743
	Population 3	1.54845	1.55582	1.24028	1.44818	0.180087		Population 3	1.06762	1.50134	0.985568	1.18484	0.277148
	Population 4	1.46523	2.00198	1.47722	1.64814	0.306493		Population 4	1.70904	1.94706	1.40212	1.68607	0.273195
	Population 5	2.0217	1.84758	1.72499	1.86476	0.149099		Population 5	1.79607	1.96413	1.74067	1.83362	0.116368
	CNOT3							CNOT9
	DN	1.08461	1.07503	0.993372	1.051	0.0501397	0.000353895	DN	1.03812	1.0055	0.93213	0.991917	0.0542854	0.196492
	Population 2	1.9899	2.35071	2.05498	2.13186	0.192296		Population 2	1.0417	1.25153	0.952374	1.08187	0.153569
	Population 3	1.49462	2.25989	1.36749	1.70733	0.482735		Population 3	0.76222	0.966962	0.669163	0.799448	0.15235
	Population 4	2.08907	2.68529	1.90906	2.22781	0.406286		Population 4	1.09441	1.39769	1.02027	1.17079	0.199967
	Population 5	2.44031	2.84674	2.50402	2.59702	0.218595		Population 5	1.21842	1.24974	1.21362	1.22726	0.0196169
	CNOT6							CNOT10
	DN	1.105	1.0458	1.00559	1.05213	0.050006	0.00185781	DN	1.03998	0.953204	1.00862	1.0006	0.0439389	0.247825
	Population 2	3.15709	3.65394	2.49317	3.1014	0.582387		Population 2	0.723629	1.44443	1.34292	1.17033	0.390166
	Population 3	1.45901	1.91786	1.26934	1.54874	0.333442		Population 3	1.25893	1.35146	1.04789	1.21943	0.155592
	Population 4	1.99431	2.31495	1.77732	2.02886	0.270479		Population 4	1.66248	2.02637	1.75824	1.8157	0.188625
	Population 5	2.3667	2.18233	2.12069	2.22324	0.128004		Population 5	4.18237	1.72798	2.04113	2.65049	1.33585
	CNOT6L							ASK1
	DN	1.03559	1.03276	1.01946	1.02927	0.0086144	0.0138192	DN	0.958436	1.07279	0.985859	1.00569	0.0597019	0.161764
	Population 2	1.28717	1.67463	1.34844	1.43674	0.208276		Population 2	1.17866	0.610556	0.527666	0.772293	0.354353
	Population 3	1.57483	1.74403	1.55606	1.62497	0.103528		Population 3	0.876786	1.40687	0.972834	1.0855	0.282429
	Population 4	1.96218	2.92732	2.34355	2.41102	0.486098		Population 4	1.47366	2.49084	1.41247	1.79232	0.60571
	Population 5	2.83903	3.08813	3.07473	3.00063	0.140109		Population 5	1.3067	4.11404	2.93659	2.78578	1.40973

## Sheet: Fig. 2b
Cell numbers
		Exp.1	Exp.2	Exp.3	Exp.4	Exp.5	Ave	STDEV	Ttest
pop1	WT	2.04497	4.2931	5.8604	4.31694	3.00269	3.90362	1.45067	0.505178
	KO	2.64222	5.02475	6.88178	4.64832	3.67508	4.57443	1.58701
pop2	WT	2.28154	1.77307	3.45989	4.24747	4.65802	3.284	1.23844	0.685205
	KO	2.75562	1.91306	3.69407	4.40622	5.37917	3.62963	1.35818
pop3	WT	0.137733	0.178062	0.24794	0.379097	0.374374	0.263441	0.110696	0.0220887
	KO	0.072009	0.100019	0.209446	0.195617	0.199153	0.155249	0.0641748
pop4	WT	0.345385	0.353106	0.666057	0.455512	0.511997	0.466411	0.131853	0.000393083
	KO	0.084483	0.136534	0.141548	0.069628	0.129347	0.112308	0.0328938
pop5	WT	0.275467	0.193906	0.424879	0.133974	0.318554	0.269356	0.112546	0.00214546
	KO	0.0401436	0.0539784	0.0506352	0.0117176	0.0562555	0.0425461	0.0183047

## Sheet: Fig. 2c,d.e
Cell numbers
		×107
OTII		thymocyte	DP	CD4
	WT1	2.9	1.19765	0.726549
	WT2	3.5	1.66654	0.776303
	WT3	3.6	1.68324	0.805867
	KO1	2	1.1662	0.0292556
	KO2	2.2	1.31958	0.0737229
	KO3	2.5	1.42974	0.070473
			0.298759	1.26934e-05
HY		×107
		thymocyte	DP	CD8
	WT1	12	4.19944	1.89911
	WT2	5	1.26751	1.40148
	WT3	14	6.09325	2.85337
	WT4	8	2.80123	2.35659
	KO1	9	3.85009	0.436784
	KO2	9	3.88314	0.480903
	KO3	13	7.95982	0.734208
			0.40272	0.00851417
		×107
OTI		thymocyte	DP	CD8
	WT1	8	3.55776	0.705024
	WT2	10	4.60924	0.97822
	WT3	9.2	4.16972	0.820272
	WT4	8	3.70138	0.659232
	WT5	11	5.64388	0.798142
	KO1	8	4.55151	0.345862
	KO2	7.6	4.34098	0.376134
	KO3	12	7.37748	0.446148
			0.465871	0.00190343

## Sheet: Fig. 3b,c
	% of Dead cells			Exp. 1	Exp. 2	Exp. 3	Exp. 4	Exp. 5
		Medium	Cnot3fl/fl	35.2	45.3	27.8	41.3	33.8
			Cnot3fl/fl, Cd4-Cre	42.7	43.9	29.1	39.2	39.4
		TCRb+CD2	Cnot3fl/fl	43.7	46.1	28.3	35.8	40.9	0.0220397
			Cnot3fl/fl, Cd4-Cre	64.5	59.3	42.3	50.9	49.1
	CD3+CD28		no	0.5	1	2.5	5	10
	Cnot3fl/fl	Exp. 1	63.32	57.993	61.96	59.44	52.4	51.86
		Exp. 2	53.63	53.2	53.5	50.86	45.83	35.5
		Exp. 3	55.63	52.066	55.83	54.26	54.56	48
		Exp. 4	58.46	62.13	62.33	55.23	59.06	53.93
	Cnot3fl/fl, Cd4-Cre	Exp. 1	65.24	58.77	57.95	48.74	40.8	39.083
		Exp. 2	55.96	44.86	40.1	40.13	30.73	31.76
		Exp. 3	60.53	51.63	52.13	52.53	40.66	41.46
		Exp. 4	61.1	55.76	50.1	46.03	44.6	38.86
			0.338138	0.380871	0.102248	0.0424578	0.0144691	0.0851548
	TCRb+CD2		no	0.5	1	2.5	5	10
	Cnot3fl/fl	Exp. 1	58.96	57.73	59.03	55.8	57.5	58.7
		Exp. 2	55.4	50.96	49.7	52.33	53.7	52.73
		Exp. 3	59.56	55.33	54.3	55.6	55.43	53.6
	Cnot3fl/fl, Cd4-Cre	Exp. 1	49.83	48.36	44.33	45.33	44.76	40.33
		Exp. 2	51.33	42.83	38.1	37.3	34.23	33.3
		Exp. 3	56.46	50.16	45.866	44.7	40.1667	38
			0.0854571	0.0633966	0.0321422	0.01251	0.00813544	0.00306548

## Sheet: Fig. 3d
Cell numbers of DP thymocytes
		×107
		thymocyte	FSC,SSC	×107	DP
	Cnot3fl/fl	1.4	45.7	0.6398	0.264877
		1.4	50.7	0.7098	0.327928
		2	55.7	1.114	0.509098
	Cnot3fl/fl, Cd4-Cre	0.7	27.4	0.1918	0.143466
		0.95	20.7	0.19665	0.152404
		0.45	18.9	0.08505	0.05103
					0.0347173

[truncated: 24 more sheets: Fig. 3e, Fig. 3e (pJNK), Fig. 3e (p38), Fig. 4b_1, Fig.4b_2, Fig.4b_3, Fig. 4a,4c,5a,5e, Fig.5b, Fig. 5c, Fig. 5d, Fig. 5e, Fig. S1a, Fig. S1b, Fig. S2a, Fig. S2b,c, Fig. S3a, Fig. S3b, Fig. S3c, Fig. S4a, Fig. S4b …]
